# Supplementary material for: Thermally Gated Dual‐Cascade Nanozyme for Enhanced Mild‐Temperature Photothermal Therapy
Source: Adv Sci (Weinh). 2025 Nov 7;13(18):e17528. doi: 10.1002/advs.202517528 (PMC13042585; doi:10.1002/advs.202517528)
Supplement: Supplementary file 2 — Supporting Information [file ADVS-13-e17528-s002.zip]

Archive with 2 entries (2 files):
- STR - EC109.pdf
- Mycoplasma detection - EC109.pdf
